# Supplementary material for: Associations between SNPs in Intestinal Cholesterol Absorption and Endogenous Cholesterol Synthesis Genes with Cholesterol Metabolism
Source: Biomedicines. 2021 Oct 14;9(10):1475. doi: 10.3390/biomedicines9101475 (PMC8533139; doi:10.3390/biomedicines9101475)
Supplement: Supplementary file 1 [file biomedicines-09-01475-s001.zip]

Archive with 1 entries (1 files):
- Biomedicines Supplemental Information_resubmission.pdf
